# Supplementary material for: Development of a Scalable Process of Film-Coated bi-Layer Tablet Containing Sustained-Release Metoprolol Succinate and Immediate-Release Amlodipine Besylate
Source: Pharmaceutics. 2021 Oct 27;13(11):1797. doi: 10.3390/pharmaceutics13111797 (PMC8618854; doi:10.3390/pharmaceutics13111797)
Supplement: Supplementary file 1 [file pharmaceutics-13-01797-s001.zip]

Archive with 1 entries (1 files):
- pharmaceutics-1378146-supplementary.pdf
